# Supplementary material for: Evaluating Need Crafting: Scale Validation and Workplace Implications
Source: Behav Sci (Basel). 2024 Apr 5;14(4):301. doi: 10.3390/bs14040301 (PMC11047519; doi:10.3390/bs14040301)
Supplement: Supplementary file 1 [file behavsci-14-00301-s001.zip]

Archive with 1 entries (1 files):
- behavsci-2908611-supplementary.pdf
